# Supplementary material for: Hospital Surgical Volume and Regional Disparities in Congenital Heart Surgery Outcomes: Analysis of Korean National Health Insurance Claims Data, 2002–2021
Source: Medicina (Kaunas). 2026 Feb 11;62(2):355. doi: 10.3390/medicina62020355 (PMC12943574; doi:10.3390/medicina62020355)
Supplement: Supplementary file 1 [file medicina-62-00355-s001.zip]

Archive with 1 entries (1 files):
- medicina-4099562-supplementary.pdf
